# Supplementary material for: gjSOX9 Cloning, Expression, and Comparison with gjSOXs Family Members in Gekko japonicus
Source: Curr Issues Mol Biol. 2023 Nov 20;45(11):9328–41. doi: 10.3390/cimb45110584 (PMC10670703; doi:10.3390/cimb45110584)
Supplement: Supplementary file 1 [file cimb-45-00584-s001.zip]

Archive with 1 entries (1 files):
- cimb-2703883-supplementary.pdf
